# Supplementary material for: Cat predation of Kangaroo Island dunnarts in aftermath of bushfire
Source: Sci Rep. 2022 Jun 16;12:7272. doi: 10.1038/s41598-022-11383-6 (PMC9203781; doi:10.1038/s41598-022-11383-6)
Supplement: Supplementary file 2 — Supplementary Table 1. [file 41598_2022_11383_MOESM2_ESM.xlsx]

## Sheet: Supplementary Table 1
Cat_ID_(NEW)	Cat_Sex	Date	LATITUDE	LONGITUDE	Area	Location	Macropus eugenii	Macropus fuliginous(probable)	Macropod-unknown	Macropod_Total	Trichosurus vulpecula	Rattus rattus	Rattus sp._unknown	Rattus fuscipes	Rattus_total	Sminthopsis aitkeni_Kangaroo Island dunnart	Pseudocherius peregrinus_common ringtail possum	Isoodon obesulus_Southern brown bandicoot	Cercartetus sp._Pigmy_possum	Microbat	Mus musculus	Sheep	Skink	Snake	Reptiles_Total	Grasshoper	caterpillar	Beetle	Crustacean	scorpion	Insects	Arthropods_Total	Bird -Undetermined	Bird-Willy Wag Tail	Parrot	Bird_total
1	female	2020-02-24	-35.7453	136.847	DeMole River	North West Conservation Alliance #private2	0	0	0	0	0	0	1	0	1	0	0	0	0	0	0	0	0	0	0	0	0	0	0	0	0	0	1	0	0	1
3	female	2020-03-22	-35.7453	136.847	DeMole River	DeMole River	0	0	0	0	1	0	0	0	0	0	0	0	0	0	0	0	1	0	1	0	0	0	0	0	0	0	1	0	0	1
4	missing_data	2020-03-23	-35.7453	136.847	DeMole River	DeMole River	0	1	0	1	0	0	0	1	1	0	0	0	0	0	1	0	1	0	1	0	0	0	0	0	0	0	0	0	0	0
6	missing_data	2020-03-27	-35.7453	136.847	DeMole River	DeMole River	0	0	0	0	2	0	0	0	0	0	0	0	0	0	0	0	1	0	1	0	0	0	0	0	0	0	0	0	0	0
10	missing_data	2020-04-02	-35.7453	136.847	DeMole River	North West Conservation Alliance #private1	0	1	0	1	0	0	0	0	0	0	0	0	0	0	0	0	0	0	0	0	0	0	0	0	0	0	0	0	0	0
11	female	2020-04-03	-35.7453	136.847	DeMole River	DeMole River	0	0	0	0	2	0	1	0	1	0	0	0	0	0	0	0	1	0	1	0	0	0	0	0	0	0	0	0	0	0
12	missing_data	2020-04-09	-35.7453	136.847	DeMole River	North West Conservation Alliance/Yacca Creek	0	0	0	0	0	0	0	0	0	0	0	0	0	0	1	0	0	0	0	0	0	0	0	0	0	0	2	0	0	2
13	missing_data	2020-04-10	-35.7453	136.847	DeMole River	North West Conservation Alliance/Yacca Creek	0	0	0	0	0	0	1	0	1	0	0	0	0	0	0	0	0	0	0	0	0	0	0	0	0	0	1	0	0	1
14	female	2020-04-12	-35.7453	136.847	DeMole River	North West Conservation Alliance/Yacca Creek	0	0	0	0	0	0	0	0	0	1	0	0	0	0	0	0	1	0	1	0	0	0	0	0	0	0	1	0	0	1
15	male	2020-04-14	-35.7453	136.847	DeMole River	North West Conservation Alliance/Yacca Creek	0	0	0	0	0	0	0	1	1	0	0	0	0	0	2	1	0	0	0	0	0	0	0	0	0	0	2	0	0	2
16	female	2020-04-19	-35.7453	136.847	DeMole River	North West Conservation Alliance #private2	0	0	0	0	0	0	0	1	1	0	0	0	0	0	0	0	0	0	0	0	0	0	0	0	0	0	1	0	0	1
18	missing_data	2020-04-23	-35.7453	136.847	DeMole River	DeMole River	0	0	0	0	1	0	0	0	0	0	0	0	0	0	0	0	0	0	0	0	0	0	0	0	0	0	0	0	1	1
19	missing_data	2020-04-23	-35.7453	136.847	DeMole River	North West Conservation Alliance/Yacca Creek	1	0	0	1	0	0	0	0	0	0	0	0	0	0	2	1	0	0	0	0	0	0	0	0	0	0	0	0	0	0
20	male	2020-04-24	-35.7453	136.847	DeMole River	North West Conservation Alliance #private2	0	0	0	0	0	0	0	0	0	0	0	0	0	0	0	0	0	0	0	0	0	0	0	0	0	0	1	0	0	1
21	missing_data	2020-04-24	-35.7453	136.847	DeMole River	North West Conservation Alliance/Yacca Creek	0	1	0	1	0	0	0	0	0	0	0	0	0	0	0	0	0	0	0	0	0	0	0	0	0	0	0	0	0	0
22	female	2020-04-26	-35.7453	136.847	DeMole River	North West Conservation Alliance/Yacca Creek	0	0	0	0	0	0	0	0	0	0	0	0	0	0	1	0	0	0	0	0	0	0	0	0	0	0	2	0	0	2
24	female	2020-05-02	-35.7453	136.847	DeMole River	North West Conservation Alliance/Yacca Creek	0	0	0	0	0	0	1	0	1	0	0	0	1	0	0	0	0	0	0	0	0	0	0	0	0	0	1	0	0	1
25	male	2020-05-02	-35.7453	136.847	DeMole River	North West Conservation Alliance/Yacca Creek	0	0	0	0	0	0	0	0	0	1	0	0	0	0	0	0	0	0	0	0	0	0	0	0	0	0	1	0	0	1
26	female	2020-05-12	-35.7453	136.847	DeMole River	DeMole River	0	0	0	0	1	0	0	0	0	0	0	0	0	0	2	0	0	0	0	0	0	0	0	0	0	0	0	0	0	0
31	missing_data	2020-05-19	-35.7453	136.847	DeMole River	North West Conservation Alliance #private1	1	0	0	1	0	0	0	0	0	0	0	0	0	0	0	0	0	0	0	0	0	1	0	0	1	1	0	0	0	0
32	missing_data	2020-05-21	-35.7453	136.847	DeMole River	North West Conservation Alliance/Yacca Creek	0	0	0	0	1	0	0	0	0	0	0	0	0	0	4	0	0	0	0	0	0	0	0	0	0	0	1	0	0	1
35	Male	2020-05-30	-35.7453	136.847	DeMole River	DeMole River	1	0	0	1	0	0	1	0	1	0	0	0	0	0	0	0	0	0	0	0	0	0	0	0	0	0	1	0	0	1
44	missing_data	2020-06-20	-35.7453	136.847	DeMole River	DeMole River #private1	0	0	0	0	1	0	0	0	0	0	0	0	0	0	0	0	0	0	0	0	0	0	0	0	0	0	1	0	0	1
48	male	2020-07-02	-35.7453	136.847	DeMole River	North West Conservation Alliance/Yacca Creek	0	0	0	0	1	0	0	0	0	2	0	0	0	0	0	0	0	0	0	0	0	0	0	0	0	0	0	0	0	0
50	female	2020-07-04	-35.7453	136.847	DeMole River	North West Conservation Alliance/Yacca Creek	0	0	0	0	0	0	0	1	1	0	0	0	0	0	0	0	0	1	1	0	0	0	0	0	0	0	1	0	0	1
55	missing_data	2020-07-07	-35.7453	136.847	DeMole River	North West Conservation Alliance/Yacca Creek	0	0	0	0	0	0	0	0	0	0	0	0	0	0	1	1	0	0	0	0	0	0	0	0	0	0	0	0	0	0
60	male	2020-07-12	-35.7453	136.847	DeMole River	DeMole River	0	1	0	1	0	0	0	0	0	0	0	0	0	0	1	0	0	0	0	0	0	0	0	0	0	0	1	0	0	1
61	female	2020-07-12	-35.7453	136.847	DeMole River	North West Conservation Alliance/Yacca Creek	1	1	0	2	0	0	0	0	0	0	0	0	0	0	1	0	0	0	0	0	0	0	0	0	0	0	0	0	0	0
68	female	2020-07-21	-35.7453	136.847	DeMole River	North West Conservation Alliance/Yacca Creek	0	0	0	0	0	0	0	2	2	0	0	0	0	0	0	0	0	0	0	0	0	1	0	0	1	1	1	0	0	1
73	female	2020-07-29	-35.7453	136.847	DeMole River	North West Conservation Alliance/Yacca Creek	0	0	0	0	0	0	0	2	2	0	0	0	0	0	0	0	0	0	0	0	0	0	0	0	0	0	0	0	0	0
75	missing_data	2020-07-30	-35.7453	136.847	DeMole River	North West Conservation Alliance/Yacca Creek	1	0	0	1	0	0	0	2	2	0	0	0	0	0	2	0	0	0	0	0	0	1	0	0	1	1	0	0	0	0
76b	female	2020-08-04	-35.7453	136.847	DeMole River	DeMole River	0	0	0	0	0	0	0	1	1	0	0	0	0	0	0	0	0	0	0	0	0	0	0	0	0	0	0	0	0	0
77	female	2020-08-07	-35.7453	136.847	DeMole River	DeMole River	0	1	0	1	2	0	0	0	0	1	0	0	0	0	1	0	0	0	0	0	0	0	0	0	0	0	1	0	0	1
82	missing_data	2020-08-11	-35.7453	136.847	DeMole River	North West Conservation Alliance/Yacca Creek	0	0	0	0	0	0	0	2	2	0	0	0	0	0	0	0	0	0	0	0	0	0	0	0	0	0	0	0	0	0
84	female	2020-08-15	-35.7453	136.847	DeMole River	North West Conservation Alliance/Yacca Creek	0	2	0	2	0	0	0	0	0	0	0	0	0	0	1	0	0	1	1	0	0	0	0	0	0	0	0	0	0	0
92	female	2020-08-25	-35.7453	136.847	DeMole River	North West Conservation Alliance/Yacca Creek	0	0	0	0	0	0	0	1	1	0	0	0	0	0	2	0	0	0	0	0	0	0	0	0	0	0	1	0	0	1
96	missing_data	missing_data	-35.7453	136.847	DeMole River	North West Conservation Alliance #private3	0	0	0	0	2	0	0	0	0	0	0	0	0	0	2	0	0	0	0	0	0	0	0	0	0	0	1	0	0	1
100	missing_data	missing_data	-35.7453	136.847	DeMole River	North West Conservation Alliance #private3	1	0	0	1	0	0	0	0	0	0	0	0	1	0	2	1	0	0	0	0	0	0	0	0	0	0	1	0	0	1
101	missing_data	missing_data	-35.7453	136.847	DeMole River	North West Conservation Alliance #private1	0	0	0	0	3	0	0	0	0	0	0	0	0	0	2	0	0	0	0	0	0	0	0	0	0	0	0	0	0	0
36	female	2020-06-04	-35.9084	136.898	Karatta	Karatta Church Road	0	0	0	0	0	0	0	0	0	0	0	0	0	0	3	0	0	0	0	0	0	1	0	0	1	1	0	0	0	0
37	male	2020-06-04	-35.9084	136.898	Karatta	Karatta Church Road	0	0	0	0	0	0	0	0	0	0	0	0	0	0	2	0	0	0	0	1	0	0	0	0	1	1	0	0	0	0
38	missing_data	2020-06-05	-35.9084	136.898	Karatta	Karatta Church Road	0	1	0	1	0	0	0	1	1	0	0	0	0	0	1	0	0	0	0	0	0	0	0	0	0	0	0	0	0	0
42	male	2020-06-16	-35.9084	136.898	Karatta	Karatta Church Road	0	1	0	1	0	0	0	0	0	0	0	0	0	0	0	0	0	0	0	0	0	0	0	0	0	0	0	0	0	0
47	missing_data	2020-06-30	-35.9084	136.898	Karatta	Karatta Church Road	0	1	0	1	0	0	0	0	0	0	0	0	0	0	4	0	0	0	0	0	0	0	0	0	0	0	0	0	0	0
53	male	2020-07-07	-35.9084	136.898	Karatta	Karatta Church Road	0	0	0	0	0	0	0	0	0	0	0	0	0	0	3	0	0	0	0	0	0	0	0	0	0	0	0	0	0	0
62	male	2020-07-16	-35.9084	136.898	Karatta	Karatta Church Road	0	0	0	0	0	0	0	0	0	0	0	0	0	0	5	0	0	0	0	0	0	0	0	0	0	0	0	0	0	0
66	male	2020-07-20	-35.9084	136.898	Karatta	Karatta Church Road	0	0	0	0	0	0	0	0	0	0	0	0	0	0	1	0	0	0	0	0	0	0	0	0	0	0	0	0	0	0
70	male	2020-07-23	-35.9084	136.898	Karatta	Karatta Church Road	0	1	0	1	0	0	0	0	0	0	0	0	0	0	1	0	0	0	0	0	0	0	0	0	0	0	0	0	0	0
72	female	2020-07-28	-35.9084	136.898	Karatta	Karatta Church Road	0	0	0	0	0	0	0	0	0	0	0	0	0	0	0	0	0	0	0	0	0	0	0	0	0	0	0	0	0	0
74	missing_data	2020-07-30	-35.9084	136.898	Karatta	Karatta Church Road	0	0	0	0	0	0	0	0	0	0	0	0	0	0	2	0	0	0	0	0	0	0	0	0	0	0	1	0	0	1
80	female(based on color)	2020-08-11	-35.9084	136.898	Karatta	Karatta Church Road	0	0	0	0	0	0	0	0	0	0	0	0	0	0	3	1	0	0	0	0	0	1	0	0	1	1	1	0	0	1
81	male	2020-08-11	-35.9084	136.898	Karatta	Karatta Church Road	0	1	0	1	1	0	0	0	0	0	0	0	0	0	2	0	0	0	0	0	0	0	0	0	0	0	0	0	0	0
85	male	2020-08-18	-35.9084	136.898	Karatta	Karatta Church Road	1	0	0	1	0	0	0	0	0	0	0	0	0	0	1	0	0	0	0	0	0	0	0	0	0	0	0	0	0	0
86	male	2020-08-18	-35.9084	136.898	Karatta	Karatta Church Road	1	0	0	1	1	0	0	1	1	0	0	0	0	0	0	0	0	0	0	0	0	0	0	0	0	0	0	0	0	0
87	male	2020-08-18	-35.9084	136.898	Karatta	Karatta Church Road	0	0	0	0	0	0	0	0	0	0	0	0	0	0	3	0	0	0	0	0	0	0	1	0	0	1	2	0	0	2
88	female	2020-08-20	-35.9084	136.898	Karatta	Karatta Church Road	0	0	0	0	0	0	0	0	0	0	0	0	0	0	1	0	0	0	0	0	0	0	0	0	0	0	1	0	0	1
93	male	2020-08-27	-35.9084	136.898	Karatta	Karatta Church Road	0	0	0	0	0	0	0	0	0	0	0	0	0	0	0	0	0	0	0	0	0	0	0	0	0	0	2	0	0	2
95	male	missing_data	-35.9084	136.898	Karatta	Karatta Church Road	0	0	0	0	0	0	0	0	0	0	0	0	0	0	3	1	0	0	0	0	0	0	0	0	0	0	0	0	0	0
2	missing_data	2020-03-17	-35.7318	136.987	Western River	Western River Refuge	0	0	0	0	0	0	0	1	1	0	0	0	0	0	0	0	1	0	1	0	0	0	0	0	0	0	0	0	1	1
5	male	2020-03-25	-35.7318	136.987	Western River	Western River Refuge	0	0	0	0	0	0	0	2	2	0	0	0	0	0	0	0	0	0	0	0	0	0	0	0	0	0	0	0	0	0
7	male	2020-03-29	-35.7318	136.987	Western River	Western River Refuge	0	0	0	0	0	0	0	0	0	0	0	0	0	0	1	0	0	1	1	0	0	0	0	0	0	0	0	0	0	0
8	female	2020-03-30	-35.7318	136.987	Western River	Western River Refuge	0	1	0	1	0	0	0	0	0	0	0	0	0	0	0	0	0	0	0	0	0	0	0	1	0	1	1	0	0	1
9	missing_data	2020-04-01	-35.7318	136.987	Western River	Western River Refuge	0	0	0	0	0	0	0	0	0	0	0	0	0	0	1	0	0	0	0	0	0	0	0	0	0	0	1	0	0	1
17	Male	2020-04-20	-35.7318	136.987	Western River	Western River Refuge	1	0	0	1	0	0	0	0	0	0	0	0	0	1	0	0	0	0	0	0	0	1	0	0	1	1	1	0	0	1
23	male	2020-04-28	-35.7318	136.987	Western River	Western River Refuge	0	1	0	1	0	0	0	0	0	0	0	0	0	0	0	0	0	0	0	0	0	0	0	0	0	0	0	0	0	0
33	female	2020-05-25	-35.7318	136.987	Western River	Western River Refuge	0	0	0	0	0	0	0	1	1	0	0	0	0	0	0	0	0	0	0	0	0	1	0	0	1	1	1	0	0	1
34	female	2020-05-27	-35.7318	136.987	Western River	Western River Refuge	1	0	0	1	0	0	0	0	0	0	0	0	0	0	0	0	0	0	0	0	0	0	0	0	0	0	0	0	0	0
40	female	2020-06-10	-35.7318	136.987	Western River	Western River Refuge	0	1	0	1	0	0	0	1	1	0	0	0	0	0	3	0	0	0	0	0	0	0	0	0	0	0	1	0	0	1
41	male	2020-06-15	-35.7318	136.987	Western River	Western River Refuge	0	0	0	0	0	0	0	0	0	1	0	0	0	0	0	0	0	0	0	0	0	0	0	0	0	0	0	0	0	0
46	male	2020-06-29	-35.7318	136.987	Western River	Western River Refuge	0	0	0	0	2	0	0	0	0	0	0	0	0	0	0	0	0	0	0	0	0	0	0	0	0	0	0	0	0	0
52	male	2020-07-05	-35.7318	136.987	Western River	Western River Refuge	0	0	0	0	1	0	0	0	0	0	0	0	0	0	2	1	0	0	0	0	0	0	0	0	0	0	0	0	0	0
56	male	2020-07-08	-35.7318	136.987	Western River	Western River Refuge	0	0	0	0	0	0	0	0	0	1	0	0	0	0	2	0	0	0	0	0	0	0	0	0	0	0	0	0	0	0
57	male	2020-07-08	-35.7318	136.987	Western River	Western River Refuge	0	0	0	0	0	0	0	0	0	0	0	0	0	0	1	0	0	0	0	0	0	0	0	0	0	0	0	0	0	0
58	male	2020-07-10	-35.7318	136.987	Western River	Western River Refuge	1	0	0	1	0	0	1	0	1	0	0	0	0	0	0	0	0	0	0	0	0	0	0	0	0	0	0	0	0	0
59	male	2020-07-11	-35.7318	136.987	Western River	Western River Refuge	0	0	0	0	0	0	0	0	0	0	0	0	0	0	1	0	0	0	0	0	0	0	0	0	0	0	2	0	0	2
67	male	2020-07-20	-35.7318	136.987	Western River	Western River Refuge	1	0	0	1	0	0	0	0	0	0	0	0	0	0	0	0	0	0	0	0	0	0	0	0	0	0	0	0	0	0
69	female	2020-07-22	-35.7318	136.987	Western River	Western River Refuge	0	1	0	1	0	0	0	1	1	0	0	0	0	0	0	0	0	0	0	0	0	0	0	0	0	0	0	0	0	0
71	male	2020-07-24	-35.7318	136.987	Western River	Western River Refuge	2	0	0	2	0	0	0	0	0	0	0	0	0	0	1	0	0	0	0	0	0	0	0	0	0	0	0	0	0	0
78	male	2020-08-08	-35.7318	136.987	Western River	Western River Refuge	1	0	0	1	0	0	0	0	0	0	0	0	0	0	4	0	1	0	1	1	0	0	0	0	1	1	0	0	0	0
79	female	2020-08-10	-35.7318	136.987	Western River	Western River Refuge	0	1	1	2	0	0	0	0	0	0	0	0	0	0	0	0	0	0	0	0	0	0	0	0	0	0	0	0	0	0
83	female	2020-08-13	-35.7318	136.987	Western River	Western River Refuge	0	0	0	0	0	0	0	0	0	0	0	0	0	0	1	0	0	0	0	0	0	0	0	0	0	0	0	0	2	2
89	female	2020-08-20	-35.7318	136.987	Western River	Western River Refuge	0	0	0	0	0	0	0	0	0	1	0	0	0	0	2	0	0	0	0	0	0	0	0	0	0	0	1	0	0	1
90	male	2020-08-22	-35.7318	136.987	Western River	Western River Refuge	0	0	0	0	0	0	0	0	0	0	0	1	0	0	4	0	0	0	0	0	0	0	0	0	0	0	0	0	0	0
91	male	2020-08-22	-35.7318	136.987	Western River	Western River Refuge	0	0	1	1	0	0	0	0	0	0	0	0	0	0	1	0	0	0	0	0	0	0	0	0	0	0	0	0	0	0
94	male	2020-08-28	-35.7318	136.987	Western River	Western River Refuge	0	0	0	0	0	0	0	0	0	0	0	0	0	0	2	1	0	0	0	0	0	0	0	0	0	0	1	0	0	1
103	female	missing_data	-35.7318	136.987	Western River	Western River Refuge	0	0	0	0	0	0	0	0	0	0	0	0	0	0	2	0	0	0	0	0	1	0	0	0	1	1	2	0	0	2
